# Supplementary material for: Flexible sensors with zero Poisson's ratio
Source: Natl Sci Rev. 2024 Jan 23;11(5):nwae027. doi: 10.1093/nsr/nwae027 (PMC10989663; doi:10.1093/nsr/nwae027)
Supplement: nwae027_Supplemental_Files [file nwae027_supplemental_files.zip]

Archive with 3 entries (3 files):
- 20231124 - Supplementary materials - revision.pdf
- Supplementary Movie 1 Comparison of PDMS membranes with and without ZPR structure.mp4
- Supplementary Movie 2 Biaxial actuation of the soft robot.mp4
